# Supplementary material for: Molecular mechanism for the control of virulent Toxoplasma gondii infections in wild-derived mice
Source: Nat Commun. 2019 Mar 15;10:1233. doi: 10.1038/s41467-019-09200-2 (PMC6420625; doi:10.1038/s41467-019-09200-2)
Supplement: Supplementary file 4 — Source Data [file 41467_2019_9200_MOESM4_ESM.xlsx]

## Sheet: Blatt1
	Figure 1A
														Fig. 1C Exp. 1
														CIM wt				BL/6 wt				T17				i3
														vacuoles	positive	negative		vacuoles	positive	negative		vacuoles	positive	negative		vacuoles	positive	negative
														100	5	95		103	50	53		101	37	64		100	34	66
Fig. 1B Exp. 1
CIM wt				T17				i3						Fig. 1C Exp. 2
vacuoles	positive	negative		vacuoles	positive	negative		vacuoles	positive	negative				CIM wt				BL/6 wt				T17				i3
100	89	11		100	11	89		100	0	100				vacuoles	positive	negative		vacuoles	positive	negative		vacuoles	positive	negative		vacuoles	positive	negative
														100	24	76		100	67	33		100	48	52		102	50	52
Fig. 1B Exp. 2
CIM wt				T17				i3						Fig. 1C Exp. 3
vacuoles	positive	negative		vacuoles	positive	negative		vacuoles	positive	negative				CIM wt				BL/6 wt				T17				i3
100	94	6		100	2	98		100	0	100				vacuoles	positive	negative		vacuoles	positive	negative		vacuoles	positive	negative		vacuoles	positive	negative
														100	15	85		100	60	40		100	58	42		100	53	47
Fig. 1B Exp. 3
CIM wt				T17				i3						Fig. 1C Exp. 4
vacuoles	positive	negative		vacuoles	positive	negative		vacuoles	positive	negative				CIM wt				BL/6 wt				T17				i3
100	88	12		100	3	97		100	1	99				vacuoles	positive	negative		vacuoles	positive	negative		vacuoles	positive	negative		vacuoles	positive	negative
														100	21	79		100	73	27		100	52	48		105	49	56
Fig. 1D
Exp. 1 MOI 1							Exp. 2 MOI 1							Exp. 3 MOI 1
CIM wt -IFN	CIM wt + IFN	T17 - IFN	T17 + IFN	i3 - IFN	i3 + IFN		CIM wt -IFN	CIM wt + IFN	T17 - IFN	T17 + IFN	i3 - IFN	i3 + IFN		CIM wt -IFN	CIM wt + IFN	T17 - IFN	T17 + IFN	i3 - IFN	i3 + IFN
4.8	1.4	5.7	7.6	4.2	5.7		4.5	0.6	5.2	4	4.5	4.4		12	2.6	18	14.4	12	11.6
4.6	1.6	5.7	7	4.4	6.3		4.6	0.7	5.1	5.4	4.3	4.9		11.8	2.7	18.6	15.8	14	14.4
4.4	1.7	5.1	6.4	4.4	6.2		3.6	0.5	4.9	4.9	4.6	4.7		11	2.4	15.7	14.5	13.2	12.7
Exp. 1 MOI 3							Exp. 2 MOI 3							Exp. 3 MOI 3
CIM wt -IFN	CIM wt + IFN	T17 - IFN	T17 + IFN	i3 - IFN	i3 + IFN		CIM wt -IFN	CIM wt + IFN	T17 - IFN	T17 + IFN	i3 - IFN	i3 + IFN		CIM wt -IFN	CIM wt + IFN	T17 - IFN	T17 + IFN	i3 - IFN	i3 + IFN
12.1	5.6	12.3	18.6	10.5	13.5		14.7	3.3	18.2	19.3	14.3	12.4		33.4	13.1	40.1	48	42	37.7
12	5.2	14.4	18.3	10.3	14.2		17.4	3.6	17	19.3	14.4	14.1		32.5	14.2	42.7	47.7	44.9	41.7
11	5.1	13.2	17.6	10.3	15.2		17.3	3.5	17.7	18.1	14	13.5		31.9	10.6	42.2	43.7	43	31.6
Fig. 1E
Exp. 1 MOI 1							Exp. 2 MOI 1							Exp. 3 MOI 1
CIM wt -IFN	CIM wt + IFN	T17 - IFN	T17 + IFN	T17+b2-b1CIM - IFN	T17+b2-b1CIM + IFN		CIM wt -IFN	CIM wt + IFN	T17 - IFN	T17 + IFN	T17+b2-b1CIM - IFN	T17+b2-b1CIM + IFN		CIM wt -IFN	CIM wt + IFN	T17 - IFN	T17 + IFN	T17+b2-b1CIM - IFN	T17+b2-b1CIM + IFN
5.2	2	5.6	7	9	3.9		8.1	2.1	7	6.6	8.2	2.5		7.4	2.2	9.4	9	10.7	4
4.9	1.2	6.2	7.1	8.6	3.2		7.7	2.2	6.9	7	8.3	2.2		7.8	2.1	8.4	9.3	11.3	3.4
Exp. 1 MOI 3							Exp. 2 MOI 3							Exp. 3 MOI 3
CIM wt -IFN	CIM wt + IFN	T17 - IFN	T17 + IFN	T17+b2-b1CIM - IFN	T17+b2-b1CIM + IFN		CIM wt -IFN	CIM wt + IFN	T17 - IFN	T17 + IFN	T17+b2-b1CIM - IFN	T17+b2-b1CIM + IFN		CIM wt -IFN	CIM wt + IFN	T17 - IFN	T17 + IFN	T17+b2-b1CIM - IFN	T17+b2-b1CIM + IFN
14.8	5.5	19.6	20.7	25.5	15.3		24	10.9	20.6	21.2	24.5	11.5		19.7	10.1	23.6	25.5	27.5	14.9
16.3	6	20	20.6	26	14.4		23.5	11.3	20.8	20	24	10.2		19	9.7	23.2	23.8	27.1	16.2

## Sheet: Blatt2
	Figure 2A												Figure 2B								Figure 2C
Fig. 2D Exp. 1
Cycle Nr.	1	2	3	4	5	6	7	8	9	10	11	12	13	14	15	16	17	18	19	20	21	22	23	24	25	26	27	28	29	30	31	32	33	34	35	36	37	38	39	40	41	42	43	44	45	46	47	48	49
Time [s]	0	7.3	14.7	22	29.4	36.7	44.1	51.4	58.8	66.1	73.5	80.8	88.2	95.5	102.8	110.2	117.5	124.9	132.2	139.6	146.9	154.3	161.6	169	176.3	183.7	191	198.4	205.7	213.1	220.4	227.8	235.1	242.5	249.8	257.1	264.5	271.8	279.2	286.5	293.9	301.2	308.6	315.9	323.3	330.6	338	345.3	352.7
ROP5A + CIMb2-b1	0.0835	0.086	0.0878	0.0899	0.0921	0.0943	0.0965	0.0987	0.1008	0.103	0.1051	0.1072	0.1093	0.1114	0.1132	0.1155	0.1175	0.1192	0.1209	0.1226	0.1242	0.1258	0.1274	0.129	0.1306	0.1318	0.133	0.1344	0.1357	0.1368	0.138	0.1391	0.1403	0.1414	0.1424	0.1434	0.1443	0.1451	0.1458	0.1465	0.1471	0.1478	0.1484	0.1489	0.1495	0.1501	0.1506	0.1511	0.1516
ROP5A + empty	0.0898	0.0898	0.0897	0.0896	0.0896	0.0898	0.09	0.0903	0.0903	0.0907	0.0909	0.0911	0.0914	0.0917	0.092	0.0923	0.0926	0.0929	0.0932	0.0936	0.0939	0.0942	0.0945	0.0949	0.0952	0.0956	0.0959	0.0961	0.0965	0.0968	0.097	0.0974	0.0978	0.0981	0.0983	0.0987	0.0989	0.0992	0.0996	0.0999	0.1002	0.1004	0.1009	0.1011	0.1015	0.1018	0.102	0.1023	0.1026
empty + CIMb2-b1	0.1037	0.1043	0.1047	0.1051	0.1056	0.106	0.1067	0.1084	0.1077	0.1082	0.1087	0.1092	0.1098	0.1104	0.1109	0.1114	0.1118	0.1124	0.113	0.1143	0.114	0.1144	0.115	0.1155	0.116	0.1169	0.1173	0.1176	0.1182	0.1187	0.1201	0.1201	0.1213	0.121	0.1214	0.1221	0.1225	0.123	0.1236	0.1239	0.1248	0.1251	0.1256	0.1261	0.1266	0.1272	0.1277	0.128	0.1287
ROP5B + CIMb2-b1	0.1062	0.1119	0.1179	0.1235	0.1288	0.1343	0.1396	0.145	0.1502	0.1556	0.161	0.1659	0.171	0.1761	0.181	0.1858	0.1906	0.1955	0.1997	0.2045	0.2092	0.2137	0.2181	0.2226	0.2267	0.2311	0.2352	0.2391	0.2432	0.2474	0.2513	0.2551	0.2592	0.2628	0.2663	0.2701	0.2737	0.2773	0.2808	0.2842	0.2875	0.2909	0.2943	0.2976	0.3009	0.304	0.3071	0.31	0.313
ROP5B + empty	0.0834	0.084	0.0844	0.0888	0.0885	0.085	0.0852	0.0854	0.0858	0.086	0.0863	0.0864	0.0867	0.087	0.0872	0.0874	0.0877	0.088	0.0881	0.0886	0.0889	0.0891	0.0895	0.0898	0.0901	0.0904	0.0906	0.0908	0.091	0.0914	0.0916	0.0919	0.0922	0.0925	0.0926	0.093	0.0931	0.0934	0.0938	0.095	0.0943	0.0945	0.0947	0.0951	0.0953	0.0955	0.0957	0.096	0.0963
ROP5C + CIMb2-b1	0.1004	0.1045	0.1087	0.1125	0.1165	0.1203	0.124	0.1279	0.1321	0.1354	0.1388	0.1423	0.1458	0.1492	0.1525	0.156	0.1592	0.1625	0.1655	0.1689	0.1721	0.1751	0.1782	0.1811	0.184	0.1872	0.19	0.193	0.1959	0.1989	0.2016	0.2044	0.207	0.2097	0.2124	0.2153	0.2174	0.22	0.2225	0.2249	0.2272	0.2298	0.2321	0.2344	0.2366	0.2387	0.2409	0.243	0.2452
ROP5C + empty	0.0812	0.0812	0.0817	0.0821	0.0823	0.0828	0.0833	0.0836	0.0838	0.0842	0.0845	0.0849	0.0851	0.0854	0.0858	0.0862	0.0865	0.0868	0.0873	0.0875	0.0878	0.0882	0.0885	0.0888	0.0892	0.0896	0.0899	0.0903	0.0906	0.0908	0.0912	0.0915	0.0918	0.0922	0.0925	0.0929	0.0931	0.0935	0.0938	0.0941	0.0945	0.0949	0.0951	0.0955	0.0957	0.0961	0.0964	0.0968	0.0971
Fig. 2D Exp. 2
Cycle Nr.	1	2	3	4	5	6	7	8	9	10	11	12	13	14	15	16	17	18	19	20	21	22	23	24	25	26	27	28	29	30	31	32	33	34	35	36	37	38	39	40	41	42	43	44	45	46	47	48	49
Time [s]	0	8.2	16.4	24.6	32.8	41.1	49.3	57.5	65.7	73.9	82.1	90.3	98.6	106.8	115	123.2	131.4	139.6	147.8	156	164.3	172.5	180.7	188.9	197.1	205.3	213.5	221.7	230	238.2	246.4	254.6	262.8	271	279.2	287.5	295.7	303.9	312.1	320.3	328.5	336.7	344.9	353.1	361.4	369.6	377.8	386	394.2
ROP5A + CIMb2-b1	0.0964	0.0986	0.1012	0.1037	0.1063	0.1089	0.1113	0.1138	0.1159	0.1185	0.121	0.1232	0.1256	0.128	0.1301	0.1323	0.1346	0.1369	0.1393	0.1412	0.1434	0.1455	0.1475	0.1495	0.1515	0.1536	0.1556	0.1575	0.1594	0.1612	0.1632	0.1651	0.1667	0.1685	0.1704	0.1719	0.1736	0.1755	0.1771	0.1786	0.1804	0.1821	0.1835	0.185	0.1866	0.1881	0.1895	0.1908	0.1924
ROP5A + empty	0.0852	0.0856	0.0864	0.0868	0.0873	0.0876	0.0881	0.0885	0.0887	0.0892	0.0896	0.09	0.0904	0.0909	0.0911	0.0914	0.0919	0.0922	0.0925	0.0929	0.0932	0.0937	0.094	0.0944	0.0946	0.095	0.0953	0.0956	0.096	0.0964	0.0967	0.097	0.0974	0.0976	0.0979	0.0982	0.0985	0.0989	0.0992	0.0995	0.0999	0.1002	0.1006	0.1009	0.1012	0.1015	0.1018	0.102	0.1024
empty + CIMb2-b1	0.0814	0.0826	0.0836	0.0848	0.0859	0.087	0.088	0.0892	0.09	0.0909	0.0918	0.0926	0.0934	0.0943	0.0954	0.0961	0.0972	0.098	0.0987	0.0997	0.1005	0.1014	0.1024	0.1033	0.1041	0.1049	0.1059	0.1065	0.1074	0.1083	0.109	0.1099	0.1106	0.1115	0.1122	0.113	0.1139	0.1146	0.1154	0.1161	0.1168	0.1176	0.1184	0.1191	0.1198	0.1206	0.1212	0.122	0.1228
ROP5B + CIMb2-b1	0.1026	0.1084	0.1132	0.1202	0.1261	0.1317	0.1379	0.1444	0.1498	0.1556	0.1608	0.1658	0.1704	0.1753	0.1811	0.1867	0.1916	0.1967	0.2019	0.2065	0.2113	0.2158	0.2203	0.2249	0.2293	0.2341	0.2387	0.2428	0.2468	0.2509	0.2554	0.2594	0.2632	0.2671	0.2711	0.2748	0.2785	0.2819	0.2856	0.2891	0.2925	0.2959	0.2987	0.3025	0.3055	0.3087	0.3118	0.3149	0.318
ROP5B + empty	0.0895	0.0903	0.0907	0.0911	0.0915	0.0919	0.0921	0.0921	0.0923	0.0925	0.0927	0.0929	0.0933	0.0933	0.0935	0.0936	0.094	0.0942	0.0946	0.0948	0.0952	0.0956	0.096	0.0963	0.0966	0.0971	0.0976	0.0979	0.0981	0.0985	0.099	0.0993	0.0997	0.0999	0.1003	0.1007	0.101	0.1014	0.1017	0.1021	0.1024	0.1028	0.1031	0.1034	0.1038	0.1041	0.1045	0.1047	0.1051
ROP5C + empty	0.092	0.0926	0.0933	0.094	0.0947	0.0953	0.0959	0.0965	0.0971	0.0977	0.0984	0.099	0.0997	0.1003	0.1009	0.1016	0.1021	0.1028	0.1034	0.104	0.1046	0.1053	0.1059	0.1064	0.107	0.1077	0.1083	0.1088	0.1093	0.1099	0.1106	0.1111	0.1117	0.1124	0.113	0.1135	0.1141	0.1146	0.1152	0.1159	0.1165	0.1172	0.1177	0.1182	0.1188	0.1196	0.1201	0.1208	0.1214
ROP5C + CIMb2-b1	0.103	0.1076	0.1122	0.1169	0.1215	0.126	0.1307	0.1353	0.1398	0.1444	0.1489	0.1534	0.158	0.1624	0.1667	0.171	0.1753	0.1795	0.1839	0.1879	0.192	0.1961	0.2001	0.2039	0.2078	0.2117	0.2154	0.2191	0.2229	0.2263	0.2299	0.2334	0.2368	0.2401	0.2398	0.2429	0.246	0.2492	0.2522	0.2551	0.2579	0.2606	0.2636	0.2661	0.2687	0.2713	0.2737	0.2761	0.2784
Fig. 2D Exp. 3
Cycle Nr.	1	2	3	4	5	6	7	8	9	10	11	12	13	14	15	16	17	18	19	20	21	22	23	24	25	26	27	28	29	30	31	32	33	34	35	36	37	38	39	40	41	42	43	44	45	46	47	48	49
Time [s]	0	8.8	17.5	26.3	35	43.8	52.6	61.3	70.1	78.8	87.6	96.3	105.1	113.8	122.6	131.3	140.1	148.8	157.6	166.3	175.1	183.9	192.7	201.4	210.2	218.9	227.7	236.4	245.2	253.9	262.7	271.4	280.2	289	297.7	306.5	315.2	324	332.7	341.5	350.2	359	367.7	376.5	385.2	394	402.7	411.5	420.3
ROP5A + CIMb2-b1	0.1026	0.1062	0.1091	0.1123	0.1155	0.1187	0.1219	0.1251	0.1283	0.1315	0.1347	0.1379	0.1411	0.1443	0.14749	0.15068	0.15387	0.15705	0.16023	0.1634	0.16657	0.16974	0.17241	0.17508	0.17772	0.18036	0.183	0.1856	0.188227	0.190847	0.193467	0.196087	0.198697	0.201307	0.203817	0.206327	0.208837	0.211347	0.213857	0.216367	0.218877	0.221187	0.223497	0.225807	0.228017	0.230227	0.232437	0.234647	0.236857
ROP5A + empty	0.1083	0.1084	0.1087	0.1091	0.1092	0.1097	0.1103	0.1107	0.1113	0.1121	0.1129	0.1133	0.1139	0.1144	0.1148	0.1153	0.1158	0.1163	0.1167	0.1171	0.1176	0.1181	0.1186	0.1191	0.1196	0.1201	0.1208	0.1212	0.1217	0.1222	0.1229	0.1235	0.124	0.1245	0.1252	0.1257	0.1263	0.1267	0.1275	0.1278	0.1284	0.1289	0.1296	0.1302	0.1311	0.1314	0.1319	0.1326	0.1331
empty + CIM b2b1	0.1164	0.1172	0.1181	0.1193	0.1202	0.1209	0.1216	0.1224	0.1231	0.124	0.1248	0.1255	0.1262	0.1267	0.1274	0.1282	0.1289	0.1296	0.1302	0.1309	0.1318	0.1324	0.133	0.1337	0.1345	0.1352	0.1359	0.1366	0.1373	0.1381	0.1389	0.1395	0.1403	0.1409	0.1417	0.1424	0.1432	0.1439	0.1447	0.1454	0.1461	0.1468	0.1476	0.1483	0.1491	0.1498	0.1506	0.1514	0.1524
ROP5B + CIMb2-b1	0.1182	0.1259	0.1342	0.1414	0.1495	0.1577	0.1647	0.172	0.1794	0.1867	0.1938	0.201	0.208	0.2148	0.2216	0.2281	0.2345	0.2409	0.2471	0.2534	0.2591	0.2651	0.2708	0.2762	0.2817	0.2871	0.2924	0.2974	0.3023	0.3073	0.3121	0.3166	0.3212	0.3258	0.3301	0.3345	0.3389	0.343	0.3472	0.3509	0.3547	0.3586	0.3623	0.3657	0.3694	0.3728	0.3761	0.379	0.3822
ROP5B + empty	0.0988	0.0992	0.0994	0.0997	0.1001	0.1006	0.101	0.1014	0.1018	0.1021	0.1026	0.1029	0.1033	0.1037	0.1041	0.1046	0.105	0.1053	0.1056	0.106	0.1063	0.1068	0.1071	0.1075	0.1078	0.1082	0.1086	0.109	0.1092	0.1096	0.1099	0.1104	0.1107	0.1109	0.1113	0.1117	0.112	0.1125	0.1128	0.1132	0.1135	0.1138	0.1143	0.1146	0.1151	0.1154	0.1158	0.1161	0.1165
ROP5C + CIMb2-b1	0.1091	0.1143	0.1195	0.125	0.1304	0.1354	0.1406	0.1456	0.1506	0.1556	0.1605	0.1652	0.1689	0.1738	0.1783	0.1831	0.1875	0.1919	0.1963	0.2006	0.205	0.2092	0.2134	0.2176	0.2216	0.2256	0.2295	0.2334	0.2372	0.2411	0.2447	0.2484	0.2521	0.2556	0.2591	0.2627	0.2661	0.2694	0.2727	0.276	0.2792	0.2824	0.2855	0.2885	0.2914	0.2944	0.2972	0.3	0.3028
ROP5C + empty	0.0979	0.0984	0.0989	0.0995	0.0999	0.1004	0.101	0.1014	0.102	0.1025	0.1032	0.1037	0.1043	0.1048	0.1053	0.1059	0.1064	0.1068	0.1072	0.1077	0.1083	0.1088	0.1092	0.1097	0.1102	0.1106	0.1112	0.1117	0.1122	0.1128	0.1132	0.1138	0.1144	0.1148	0.1154	0.116	0.1164	0.1169	0.1175	0.118	0.1184	0.1189	0.1195	0.1201	0.1206	0.1211	0.1216	0.1221	0.1226
[truncated: 1 more columns]

## Sheet: Blatt3
Fig. 3C Exp. 1
Cycle Nr.	1	2	3	4	5	6	7	8	9	10	11	12	13	14	15	16	17	18	19	20	21	22	23	24	25	26	27	28	29	30	31	32	33	34	35	36	37	38	39	40	41	42	43	44	45	46	47	48	49
Time [s]	0	7.3	14.7	22	29.4	36.7	44.1	51.4	58.8	66.1	73.5	80.8	88.2	95.5	102.8	110.2	117.5	124.9	132.2	139.6	146.9	154.3	161.6	169	176.3	183.7	191	198.4	205.7	213.1	220.4	227.8	235.1	242.5	249.8	257.1	264.5	271.8	279.2	286.5	293.9	301.2	308.6	315.9	323.3	330.6	338	345.3	352.7
ROP5A + empty	0.0898	0.0898	0.0897	0.0896	0.0896	0.0898	0.09	0.0903	0.0903	0.0907	0.0909	0.0911	0.0914	0.0917	0.092	0.0923	0.0926	0.0929	0.0932	0.0936	0.0939	0.0942	0.0945	0.0949	0.0952	0.0956	0.0959	0.0961	0.0965	0.0968	0.097	0.0974	0.0978	0.0981	0.0983	0.0987	0.0989	0.0992	0.0996	0.0999	0.1002	0.1004	0.1009	0.1011	0.1015	0.1018	0.102	0.1023	0.1026
ROP5B + empty	0.0834	0.084	0.0844	0.0888	0.0885	0.085	0.0852	0.0854	0.0858	0.086	0.0863	0.0864	0.0867	0.087	0.0872	0.0874	0.0877	0.088	0.0881	0.0886	0.0889	0.0891	0.0895	0.0898	0.0901	0.0904	0.0906	0.0908	0.091	0.0914	0.0916	0.0919	0.0922	0.0925	0.0926	0.093	0.0931	0.0934	0.0938	0.095	0.0943	0.0945	0.0947	0.0951	0.0953	0.0955	0.0957	0.096	0.0963
ROP5C + empty	0.0812	0.0812	0.0817	0.0821	0.0823	0.0828	0.0833	0.0836	0.0838	0.0842	0.0845	0.0849	0.0851	0.0854	0.0858	0.0862	0.0865	0.0868	0.0873	0.0875	0.0878	0.0882	0.0885	0.0888	0.0892	0.0896	0.0899	0.0903	0.0906	0.0908	0.0912	0.0915	0.0918	0.0922	0.0925	0.0929	0.0931	0.0935	0.0938	0.0941	0.0945	0.0949	0.0951	0.0955	0.0957	0.0961	0.0964	0.0968	0.0971
ROP5A+Chimera	0.0877	0.0889	0.0902	0.0913	0.0925	0.0938	0.0949	0.0957	0.097	0.0982	0.0994	0.1004	0.1018	0.1029	0.1041	0.1053	0.1064	0.1075	0.1087	0.1097	0.1109	0.1119	0.1129	0.1139	0.115	0.1161	0.1172	0.1182	0.1192	0.1201	0.121	0.1221	0.123	0.1239	0.1249	0.1256	0.1265	0.1273	0.128	0.1289	0.1296	0.1305	0.1313	0.1321	0.1328	0.1335	0.1342	0.1349	0.1356
ROP5B+Chimera	0.0871	0.0891	0.091	0.093	0.0948	0.0968	0.0985	0.1004	0.1022	0.1039	0.1056	0.1072	0.1089	0.1106	0.112	0.1136	0.1151	0.1165	0.118	0.1195	0.1208	0.1219	0.1232	0.1243	0.1255	0.1268	0.1278	0.1289	0.1302	0.1314	0.1324	0.1335	0.1347	0.1358	0.1369	0.1379	0.139	0.1401	0.1411	0.1421	0.1431	0.1442	0.1452	0.1462	0.1471	0.1481	0.149	0.1499	0.1508
ROP5C+Chimera	0.0983	0.1051	0.1119	0.1187	0.1256	0.1324	0.139	0.1457	0.1505	0.1539	0.1583	0.164	0.1684	0.1729	0.1769	0.181	0.1852	0.1891	0.1932	0.1971	0.201	0.2049	0.2087	0.2121	0.2157	0.2191	0.2226	0.2261	0.2294	0.2327	0.2358	0.2391	0.2421	0.2454	0.2482	0.2511	0.2539	0.2566	0.2593	0.2622	0.2646	0.2673	0.2698	0.2722	0.2748	0.2771	0.2794	0.2816	0.2839
empty + Chimera	0.0852	0.0868	0.0877	0.0886	0.0898	0.093	0.0938	0.0939	0.0954	0.0957	0.097	0.0984	0.0976	0.0987	0.0996	0.1006	0.1018	0.1026	0.1038	0.1048	0.1056	0.1067	0.1079	0.1105	0.1096	0.1105	0.1137	0.1124	0.1135	0.1145	0.1154	0.1163	0.1173	0.1182	0.1192	0.12	0.1209	0.1218	0.1227	0.1235	0.1245	0.1253	0.1262	0.127	0.128	0.1288	0.1295	0.1303	0.1311
Fig. 3C Exp. 2
Cycle Nr.	1	2	3	4	5	6	7	8	9	10	11	12	13	14	15	16	17	18	19	20	21	22	23	24	25	26	27	28	29	30	31	32	33	34	35	36	37	38	39	40	41	42	43	44	45	46	47	48	49
Time [s]	0	8.8	17.5	26.3	35	43.8	52.6	61.3	70.1	78.8	87.6	96.3	105.1	113.8	122.6	131.3	140.1	148.8	157.6	166.3	175.1	183.9	192.7	201.4	210.2	218.9	227.7	236.4	245.2	253.9	262.7	271.4	280.2	289	297.7	306.5	315.2	324	332.7	341.5	350.2	359	367.7	376.5	385.2	394	402.7	411.5	420.3
ROP5A + empty	0.1083	0.1084	0.1087	0.1091	0.1092	0.1097	0.1103	0.1107	0.1113	0.1121	0.1129	0.1133	0.1139	0.1144	0.1148	0.1153	0.1158	0.1163	0.1167	0.1171	0.1176	0.1181	0.1186	0.1191	0.1196	0.1201	0.1208	0.1212	0.1217	0.1222	0.1229	0.1235	0.124	0.1245	0.1252	0.1257	0.1263	0.1267	0.1275	0.1278	0.1284	0.1289	0.1296	0.1302	0.1311	0.1314	0.1319	0.1326	0.1331
ROP5B + empty	0.0988	0.0992	0.0994	0.0997	0.1001	0.1006	0.101	0.1014	0.1018	0.1021	0.1026	0.1029	0.1033	0.1037	0.1041	0.1046	0.105	0.1053	0.1056	0.106	0.1063	0.1068	0.1071	0.1075	0.1078	0.1082	0.1086	0.109	0.1092	0.1096	0.1099	0.1104	0.1107	0.1109	0.1113	0.1117	0.112	0.1125	0.1128	0.1132	0.1135	0.1138	0.1143	0.1146	0.1151	0.1154	0.1158	0.1161	0.1165
ROP5C + empty	0.0979	0.0984	0.0989	0.0995	0.0999	0.1004	0.101	0.1014	0.102	0.1025	0.1032	0.1037	0.1043	0.1048	0.1053	0.1059	0.1064	0.1068	0.1072	0.1077	0.1083	0.1088	0.1092	0.1097	0.1102	0.1106	0.1112	0.1117	0.1122	0.1128	0.1132	0.1138	0.1144	0.1148	0.1154	0.116	0.1164	0.1169	0.1175	0.118	0.1184	0.1189	0.1195	0.1201	0.1206	0.1211	0.1216	0.1221	0.1226
ROP5A + Chimera	0.1005	0.1037	0.1035	0.1051	0.1069	0.1086	0.1101	0.1116	0.1132	0.1145	0.116	0.1175	0.119	0.1205	0.1221	0.1236	0.1251	0.1265	0.128	0.1296	0.131	0.1323	0.1337	0.135	0.1366	0.1378	0.1391	0.1403	0.1419	0.1431	0.1443	0.1455	0.1469	0.1481	0.1493	0.1506	0.1518	0.1532	0.1545	0.1555	0.1566	0.1577	0.1589	0.1601	0.1613	0.1624	0.1635	0.1646	0.1656
ROP5B + Chimera	0.0986466	0.101377	0.104107	0.106837	0.109567	0.112297	0.115027	0.117757	0.120487	0.123217	0.125947	0.128677	0.131407	0.134137	0.136867	0.139597	0.142327	0.145057	0.147787	0.150517	0.153247	0.15596	0.15874	0.16142	0.16425	0.16728	0.17001	0.172707	0.175537	0.178167	0.180797	0.183393	0.186123	0.188653	0.191183	0.193697	0.196277	0.198757	0.20122	0.20375	0.20618	0.20861	0.21094	0.21317	0.2154	0.21753	0.21966	0.22159	0.22352
ROP5C + Chimera	0.1178	0.1242	0.1309	0.136	0.1424	0.1492	0.1561	0.1625	0.1687	0.1751	0.1815	0.1878	0.1938	0.1998	0.2057	0.2115	0.217	0.2228	0.2282	0.2337	0.239	0.2443	0.2495	0.2546	0.2598	0.2648	0.2697	0.2745	0.2793	0.2842	0.2887	0.2934	0.2976	0.302	0.3064	0.3105	0.3147	0.3188	0.3229	0.3268	0.3308	0.3344	0.3382	0.3418	0.3456	0.349	0.3526	0.3561	0.3594
empty + Chimera	0.1011	0.1019	0.1021	0.102767	0.103256	0.103789	0.104322	0.104856	0.105389	0.105922	0.106456	0.106989	0.107522	0.108056	0.108589	0.109122	0.109656	0.110189	0.110722	0.111256	0.111789	0.112322	0.112856	0.113389	0.113922	0.114456	0.114989	0.115522	0.116056	0.116589	0.117122	0.117655	0.118189	0.118722	0.119255	0.119789	0.120322	0.120855	0.121389	0.121922	0.122455	0.122989	0.123522	0.124055	0.124589	0.125122	0.125655	0.126189	0.126722
Fig. 3C Exp. 3
Cycle Nr.	1	2	3	4	5	6	7	8	9	10	11	12	13	14	15	16	17	18	19	20	21	22	23	24	25	26	27	28	29	30	31	32	33	34	35	36	37	38	39	40	41	42	43	44	45	46	47	48	49
Time [s]	0	8.2	16.4	24.6	32.8	41.1	49.3	57.5	65.7	73.9	82.1	90.3	98.6	106.8	115	123.2	131.4	139.6	147.8	156	164.3	172.5	180.7	188.9	197.1	205.3	213.5	221.7	230	238.2	246.4	254.6	262.8	271	279.2	287.5	295.7	303.9	312.1	320.3	328.5	336.7	344.9	353.1	361.4	369.6	377.8	386	394.2
ROP5A + empty	0.0852	0.0856	0.0864	0.0868	0.0873	0.0876	0.0881	0.0885	0.0887	0.0892	0.0896	0.09	0.0904	0.0909	0.0911	0.0914	0.0919	0.0922	0.0925	0.0929	0.0932	0.0937	0.094	0.0944	0.0946	0.095	0.0953	0.0956	0.096	0.0964	0.0967	0.097	0.0974	0.0976	0.0979	0.0982	0.0985	0.0989	0.0992	0.0995	0.0999	0.1002	0.1006	0.1009	0.1012	0.1015	0.1018	0.102	0.1024
empty + Chimera	0.0891	0.0902	0.0921	0.0931	0.0941	0.0955	0.0966	0.0978	0.099	0.1002	0.1017	0.1028	0.1039	0.1052	0.1061	0.1073	0.1082	0.109	0.1099	0.1108	0.1117	0.1125	0.1135	0.1146	0.1154	0.1165	0.1174	0.1184	0.1195	0.1203	0.1214	0.1224	0.1233	0.1244	0.1254	0.1264	0.1274	0.1283	0.1293	0.1303	0.1312	0.1322	0.1332	0.1342	0.1352	0.1361	0.137	0.1381	0.1391
ROP5B + empty	0.0895	0.0903	0.0907	0.0911	0.0915	0.0919	0.0921	0.0921	0.0923	0.0925	0.0927	0.0929	0.0933	0.0933	0.0935	0.0936	0.094	0.0942	0.0946	0.0948	0.0952	0.0956	0.096	0.0963	0.0966	0.0971	0.0976	0.0979	0.0981	0.0985	0.099	0.0993	0.0997	0.0999	0.1003	0.1007	0.101	0.1014	0.1017	0.1021	0.1024	0.1028	0.1031	0.1034	0.1038	0.1041	0.1045	0.1047	0.1051
ROP5A + Chimera	0.0886	0.0903	0.0918	0.0931	0.0946	0.096	0.0968	0.0982	0.0995	0.1011	0.1026	0.1039	0.1052	0.1066	0.1077	0.1091	0.1102	0.1115	0.1128	0.1139	0.1152	0.1164	0.1176	0.1189	0.1202	0.1212	0.1226	0.1239	0.1247	0.1258	0.127	0.1281	0.1291	0.1303	0.1314	0.1325	0.1334	0.1345	0.1356	0.1365	0.1375	0.1386	0.1395	0.1404	0.1413	0.1422	0.1432	0.1441	0.1451
ROP5B + Chimera	0.0861	0.0908	0.093	0.0944	0.0964	0.0984	0.1004	0.102	0.104	0.1062	0.1083	0.1104	0.1125	0.1146	0.1169	0.1191	0.1211	0.1226	0.1247	0.1266	0.1285	0.1304	0.1322	0.134	0.1359	0.1376	0.1395	0.1413	0.143	0.1446	0.1465	0.1481	0.1497	0.1513	0.1529	0.1547	0.1562	0.1578	0.1594	0.1608	0.1624	0.164	0.1654	0.1668	0.1682	0.1697	0.1712	0.1726	0.174
ROP5C + Chimera	0.1038	0.1095	0.1147	0.1199	0.125	0.1301	0.1352	0.1402	0.1451	0.1499	0.1547	0.1592	0.1638	0.1684	0.1729	0.1772	0.1816	0.1858	0.1901	0.1941	0.1982	0.2023	0.2061	0.21	0.2139	0.2176	0.2213	0.2249	0.2284	0.2319	0.2354	0.2387	0.2425	0.2453	0.2483	0.2516	0.2546	0.2575	0.2606	0.2635	0.2662	0.2692	0.2718	0.2744	0.2771	0.2797	0.2822	0.2847	0.2872
ROP5C + empty	0.092	0.0926	0.0933	0.094	0.0947	0.0953	0.0959	0.0965	0.0971	0.0977	0.0984	0.099	0.0997	0.1003	0.1009	0.1016	0.1021	0.1028	0.1034	0.104	0.1046	0.1053	0.1059	0.1064	0.107	0.1077	0.1083	0.1088	0.1093	0.1099	0.1106	0.1111	0.1117	0.1124	0.113	0.1135	0.1141	0.1146	0.1152	0.1159	0.1165	0.1172	0.1177	0.1182	0.1188	0.1196	0.1201	0.1208	0.1214
	Fig. 3D
															Fig. 3E Exp. 1						Fig. 3E Exp. 2						Fig. 3E Exp. 3
														vacuoles	T17+b2-b1CIM		T17+Chimera			vacuoles	T17+b2b1CIM		T17+Chimera			vacuoles	T17+b2b1CIM		T17+Chimera
														1	31830.4		11315.1			1	15216.2		12212.8			1	20983.6		21129.9
														2	32956.6		3910.85			2	19670.2		6364.66			2	28680		6665.31
														3	32517.1		19224.7			3	13896.8		17338.6			3	21641.9		8751.31
														4	28147.2		30979.2			4	13528		12367.6			4	8600.4		16778.3
														5	31163		24168.1			5	14050.7		13552.3			5	6842.57		10827.9
														6	29755.7		4956.91			6	14736.4		9870.02			6	8324.6		15267.2
														7	25486.4		7206.5			7	21361.5		10064.3			7	8900.52		16478.3
														8	6375.63		9858.81			8	14015.9		13126.4			8	11559.1		8900.52
														9	27244.1		32517.1			9	15951.6		15269.9			9	21531.6		10546.1
														10	22088.9		14661.6			10	29068.9		17137.4			10	23063.4		10106.7
														11	29090.2		8129.29			11	24058.3		13292.5			11	21531.6		17796.5
														12	15143.7		19224.7			12	31525.3		12413.6			12	25925.8		10985.5
														13	26260.5		25480.1			13	24168.1		18092.5			13	27950.2		10106.7
														14	21311.9		34055.1			14	22410.5		13072.8			14	32198.6		20652.8
														15	25706.1		21421.8			15	17885.9		6667.26			15	13748.8		22507.4
														16	39547.9		6367.39			16	22910.3		16038.9			16	35324.3		13402.3
														17	29880.6		8894.24			17	13355.8		16412.9			17	12846.8		14281.2
														18	16368.4		32184.4			18	27768.8		11992.2			18	13481.4		14720.6
														19	39108.5		23399.2			19	16310.4		10673.9			19	23509		6811.02
														20	38009.9		37350.8			20	21021.9		10630			20	18675.4		16917.7
														21	31638.3		18945.7			21	27353.9		12497.5			21	12962.9		14500.9
														22	27683.5		28229.6			22	24497.7		15573.4			22	15599.4		15160
Fig. 3F Exp. 1
	T17+b2-b1CIM	T17+b2-b1CIM			T17+b2-b1Chimera	T17+b2-b1Chimera								23	30759.5		19420.1			23	18895.1		14640			23	19781.7		6132.21
vacuoles	positive	negative		vacuoles	positive	negative
100	99	1		103	98	5								24	23509		18016.3			24	19883.8		13583.2			24	32277.4		7695.73
														25	28562.4		22410.5			25	22194.7		7885.59			25	16944		12084.1
Fig. 3F Exp. 2
	T17+b2-b1CIM	T17+b2-b1CIM			T17+b2-b1Chimera	T17+b2-b1Chimera								26	28562.4		31858			26	33715.5		12203.7			26	12962.9		21751.3
vacuoles	positive	negative		vacuoles	positive	negative
101	96	5		100	88	12								27	22410.5		11631.7			27	27806.5		12465.3			27	24770.7		10765.8
														28	22630.2		9227.84			28	16087.3		19768.3			28	31629.7		22410.5
Fig. 3F Exp. 3
	T17+b2-b1CIM	T17+b2-b1CIM			T17+b2-b1Chimera	T17+b2-b1Chimera								29	23509		27683.5			29	24627.7		18784.8			29	16951.4		18455.7
vacuoles	positive	negative		vacuoles	positive	negative
103	99	4		105	97	8								30	27683.5		11302.1			30	24383.6		19444.4			30	12289		14500.9
														31	35373.4		15819.2			31	19900.6		17239.5			31	19559.6		8297
														32	23728.7		17686.7			32	5372.32		19646.5			32	27903.2		17137.4
														33	3565.53		13182.6			33	18458.3		23483			33	22190.8		12084.1
														34	19444.4		33176.3			34	27134.2		15160
														35	23728.7		15160			35	24717.4		12743.2
[truncated: 1 more columns]

## Sheet: Blatt4
Fig. 4A Exp. 1
Cycle Nr.	1	2	3	4	5	6	7	8	9	10	11	12	13	14	15	16	17	18	19	20	21	22	23	24	25	26	27	28	29	30	31	32	33	34	35	36	37	38	39	40	41	42	43	44	45	46	47	48	49
Time [s]	0	8.8	17.5	26.3	35	43.8	52.6	61.3	70.1	78.8	87.6	96.3	105.1	113.8	122.6	131.3	140.1	148.8	157.6	166.3	175.1	183.9	192.7	201.4	210.2	218.9	227.7	236.4	245.2	253.9	262.7	271.4	280.2	289	297.7	306.5	315.2	324	332.7	341.5	350.2	359	367.7	376.5	385.2	394	402.7	411.5	420.3
ROP5A + empty	0.1083	0.1084	0.1087	0.1091	0.1092	0.1097	0.1103	0.1107	0.1113	0.1121	0.1129	0.1133	0.1139	0.1144	0.1148	0.1153	0.1158	0.1163	0.1167	0.1171	0.1176	0.1181	0.1186	0.1191	0.1196	0.1201	0.1208	0.1212	0.1217	0.1222	0.1229	0.1235	0.124	0.1245	0.1252	0.1257	0.1263	0.1267	0.1275	0.1278	0.1284	0.1289	0.1296	0.1302	0.1311	0.1314	0.1319	0.1326	0.1331
ROP5B + empty	0.0988	0.0992	0.0994	0.0997	0.1001	0.1006	0.101	0.1014	0.1018	0.1021	0.1026	0.1029	0.1033	0.1037	0.1041	0.1046	0.105	0.1053	0.1056	0.106	0.1063	0.1068	0.1071	0.1075	0.1078	0.1082	0.1086	0.109	0.1092	0.1096	0.1099	0.1104	0.1107	0.1109	0.1113	0.1117	0.112	0.1125	0.1128	0.1132	0.1135	0.1138	0.1143	0.1146	0.1151	0.1154	0.1158	0.1161	0.1165
ROP5C + empty	0.0979	0.0984	0.0989	0.0995	0.0999	0.1004	0.101	0.1014	0.102	0.1025	0.1032	0.1037	0.1043	0.1048	0.1053	0.1059	0.1064	0.1068	0.1072	0.1077	0.1083	0.1088	0.1092	0.1097	0.1102	0.1106	0.1112	0.1117	0.1122	0.1128	0.1132	0.1138	0.1144	0.1148	0.1154	0.116	0.1164	0.1169	0.1175	0.118	0.1184	0.1189	0.1195	0.1201	0.1206	0.1211	0.1216	0.1221	0.1226
ROP5A + BL6 b2-b1	0.08685	0.08829	0.08991	0.09135	0.09297	0.09477	0.09621	0.09783	0.09927	0.10098	0.1026	0.10431	0.10539	0.10719	0.1089	0.11043	0.11178	0.1134	0.11484	0.11637	0.11781	0.11907	0.12069	0.12204	0.12339	0.12474	0.126	0.12753	0.12888	0.13014	0.13158	0.13293	0.13428	0.13563	0.13689	0.13815	0.13941	0.14058	0.14193	0.1431	0.14427	0.14562	0.1467	0.14796	0.14913	0.1503	0.15147	0.15273	0.15381
ROP5B + BL6 b2-b1	0.0997	0.1018	0.1041	0.1066	0.1089	0.1115	0.1138	0.1164	0.1187	0.1212	0.1235	0.1259	0.1279	0.1303	0.1328	0.1351	0.1371	0.1394	0.1417	0.1438	0.146	0.1481	0.1503	0.1524	0.1545	0.1567	0.1585	0.1607	0.1626	0.1646	0.1665	0.1686	0.1705	0.1726	0.1744	0.1763	0.1783	0.1801	0.182	0.1839	0.1857	0.1875	0.1894	0.1911	0.1929	0.1947	0.1966	0.1983	0.1999
ROP5C + BL6 b2-b1	0.1056	0.114	0.1208	0.1279	0.1348	0.1418	0.1486	0.1553	0.1617	0.1684	0.1747	0.1811	0.1869	0.1934	0.1996	0.2056	0.2114	0.2172	0.2229	0.2285	0.2338	0.2394	0.2444	0.2494	0.2542	0.2589	0.2635	0.2684	0.273	0.2775	0.2821	0.2868	0.2912	0.2955	0.2997	0.3039	0.308	0.312	0.3161	0.3201	0.3238	0.3274	0.3313	0.3348	0.3384	0.342	0.3455	0.3488	0.3524
blank + -BL6 b2-b1	0.1008	0.1017	0.1024	0.1032	0.104	0.1048	0.1057	0.1066	0.1073	0.1082	0.1093	0.1104	0.1108	0.1106	0.1112	0.1116	0.1123	0.1131	0.1142	0.1151	0.1162	0.1177	0.1189	0.12	0.1212	0.1222	0.1231	0.1241	0.1251	0.1259	0.1268	0.1277	0.1286	0.1295	0.1301	0.1308	0.1316	0.1323	0.1329	0.1337	0.1343	0.1347	0.1352	0.136	0.1362	0.1368	0.1375	0.1381	0.1387
Fig. 4A Exp. 2
Cycle Nr.	1	2	3	4	5	6	7	8	9	10	11	12	13	14	15	16	17	18	19	20	21	22	23	24	25	26	27	28	29	30	31	32	33	34	35	36	37	38	39	40	41	42	43	44	45	46	47	48	49
Time [s]	0	7.3	14.7	22	29.4	36.7	44.1	51.4	58.8	66.1	73.5	80.8	88.2	95.5	102.8	110.2	117.5	124.9	132.2	139.6	146.9	154.3	161.6	169	176.3	183.7	191	198.4	205.7	213.1	220.4	227.8	235.1	242.5	249.8	257.1	264.5	271.8	279.2	286.5	293.9	301.2	308.6	315.9	323.3	330.6	338	345.3	352.7
ROP5A	0.0898	0.0898	0.0897	0.0896	0.0896	0.0898	0.09	0.0903	0.0903	0.0907	0.0909	0.0911	0.0914	0.0917	0.092	0.0923	0.0926	0.0929	0.0932	0.0936	0.0939	0.0942	0.0945	0.0949	0.0952	0.0956	0.0959	0.0961	0.0965	0.0968	0.097	0.0974	0.0978	0.0981	0.0983	0.0987	0.0989	0.0992	0.0996	0.0999	0.1002	0.1004	0.1009	0.1011	0.1015	0.1018	0.102	0.1023	0.1026
ROP5B	0.0834	0.084	0.0844	0.0888	0.0885	0.085	0.0852	0.0854	0.0858	0.086	0.0863	0.0864	0.0867	0.087	0.0872	0.0874	0.0877	0.088	0.0881	0.0886	0.0889	0.0891	0.0895	0.0898	0.0901	0.0904	0.0906	0.0908	0.091	0.0914	0.0916	0.0919	0.0922	0.0925	0.0926	0.093	0.0931	0.0934	0.0938	0.095	0.0943	0.0945	0.0947	0.0951	0.0953	0.0955	0.0957	0.096	0.0963
ROP5C	0.0812	0.0812	0.0817	0.0821	0.0823	0.0828	0.0833	0.0836	0.0838	0.0842	0.0845	0.0849	0.0851	0.0854	0.0858	0.0862	0.0865	0.0868	0.0873	0.0875	0.0878	0.0882	0.0885	0.0888	0.0892	0.0896	0.0899	0.0903	0.0906	0.0908	0.0912	0.0915	0.0918	0.0922	0.0925	0.0929	0.0931	0.0935	0.0938	0.0941	0.0945	0.0949	0.0951	0.0955	0.0957	0.0961	0.0964	0.0968	0.0971
ROP5A+BL/6	0.0943	0.0947	0.0956	0.0962	0.0969	0.0976	0.0983	0.0992	0.0999	0.1006	0.1014	0.102	0.1027	0.1035	0.1042	0.1049	0.1055	0.1066	0.1072	0.1079	0.1085	0.1093	0.1101	0.1107	0.1122	0.1138	0.1144	0.1151	0.1159	0.1164	0.117	0.1174	0.1172	0.1176	0.1181	0.1189	0.1195	0.1202	0.1208	0.1213	0.1221	0.1226	0.1233	0.1239	0.1245	0.1251	0.1257	0.1263	0.127
ROP5B+BL/6	0.096884	0.097626	0.099216	0.100382	0.101548	0.102608	0.103986	0.105152	0.106318	0.107484	0.108756	0.109922	0.111088	0.112466	0.11342	0.114692	0.115858	0.117024	0.11819	0.11925	0.12031	0.12137	0.122642	0.123702	0.124762	0.125822	0.126988	0.128048	0.129214	0.130274	0.131122	0.132394	0.133348	0.13462	0.135468	0.136528	0.137588	0.138542	0.139602	0.140662	0.141722	0.142676	0.143524	0.144584	0.145644	0.146492	0.14734	0.148294	0.149248
ROP5C+BL/6	0.104294	0.1093	0.114072	0.118728	0.123268	0.127807	0.132463	0.136886	0.141426	0.145733	0.149923	0.154114	0.15842	0.162727	0.166568	0.170526	0.1746	0.178325	0.182282	0.186007	0.189732	0.193457	0.197182	0.200441	0.203933	0.207192	0.210568	0.213943	0.217086	0.220229	0.223255	0.226398	0.229308	0.232451	0.235128	0.237922	0.240599	0.243276	0.245837	0.24863	0.252173	0.253519	0.255964	0.258292	0.260542	0.261978	0.264868	0.266769	0.26869
BL/6	0.0952	0.0954	0.096	0.0964	0.0968	0.0969	0.0971	0.0973	0.0975	0.0977	0.0979	0.0981	0.0983	0.0986	0.0988	0.099	0.0993	0.0996	0.0999	0.1001	0.1004	0.1006	0.101	0.1013	0.1016	0.1019	0.1021	0.1024	0.1028	0.103	0.1033	0.1036	0.1039	0.1042	0.1044	0.1048	0.1051	0.1054	0.1057	0.106	0.1063	0.1066	0.107	0.1073	0.1075	0.1078	0.1081	0.1085	0.1088
Fig. 4A Exp. 3
Cycle Nr.	1	2	3	4	5	6	7	8	9	10	11	12	13	14	15	16	17	18	19	20	21	22	23	24	25	26	27	28	29	30	31	32	33	34	35	36	37	38	39	40	41	42	43	44	45	46	47	48	49
Time [s]	0	8.2	16.4	24.6	32.8	41.1	49.3	57.5	65.7	73.9	82.1	90.3	98.6	106.8	115	123.2	131.4	139.6	147.8	156	164.3	172.5	180.7	188.9	197.1	205.3	213.5	221.7	230	238.2	246.4	254.6	262.8	271	279.2	287.5	295.7	303.9	312.1	320.3	328.5	336.7	344.9	353.1	361.4	369.6	377.8	386	394.2
ROP5A + empty	0.0852	0.0856	0.0864	0.0868	0.0873	0.0876	0.0881	0.0885	0.0887	0.0892	0.0896	0.09	0.0904	0.0909	0.0911	0.0914	0.0919	0.0922	0.0925	0.0929	0.0932	0.0937	0.094	0.0944	0.0946	0.095	0.0953	0.0956	0.096	0.0964	0.0967	0.097	0.0974	0.0976	0.0979	0.0982	0.0985	0.0989	0.0992	0.0995	0.0999	0.1002	0.1006	0.1009	0.1012	0.1015	0.1018	0.102	0.1024
empty + BL6 b2-b1	0.0886	0.089	0.0897	0.09	0.0905	0.091	0.0916	0.0921	0.0927	0.0931	0.0936	0.0942	0.0946	0.0951	0.0956	0.0961	0.0967	0.0971	0.0976	0.098	0.0986	0.0991	0.0995	0.1	0.1006	0.101	0.1015	0.1019	0.1025	0.1032	0.1035	0.1041	0.1046	0.1051	0.1055	0.1061	0.1066	0.107	0.1077	0.1082	0.1086	0.1091	0.1096	0.1101	0.1106	0.111	0.1115	0.1121	0.1127
ROP5C + BL6 b2-b1	0.1007	0.105	0.1102	0.1149	0.1195	0.1243	0.1289	0.1335	0.1381	0.1423	0.1467	0.1511	0.1552	0.1596	0.1638	0.168	0.1722	0.1759	0.1799	0.1838	0.1878	0.1916	0.1954	0.1991	0.203	0.2064	0.21	0.2136	0.2171	0.2205	0.2239	0.2273	0.2305	0.2337	0.2369	0.24	0.2433	0.2462	0.2492	0.2522	0.2549	0.2577	0.2605	0.2633	0.2659	0.2685	0.2711	0.2737	0.2763
ROP5B + empty	0.0895	0.0903	0.0907	0.0911	0.0915	0.0919	0.0921	0.0921	0.0923	0.0925	0.0927	0.0929	0.0933	0.0933	0.0935	0.0936	0.094	0.0942	0.0946	0.0948	0.0952	0.0956	0.096	0.0963	0.0966	0.0971	0.0976	0.0979	0.0981	0.0985	0.099	0.0993	0.0997	0.0999	0.1003	0.1007	0.101	0.1014	0.1017	0.1021	0.1024	0.1028	0.1031	0.1034	0.1038	0.1041	0.1045	0.1047	0.1051
ROP5C + empty	0.092	0.0926	0.0933	0.094	0.0947	0.0953	0.0959	0.0965	0.0971	0.0977	0.0984	0.099	0.0997	0.1003	0.1009	0.1016	0.1021	0.1028	0.1034	0.104	0.1046	0.1053	0.1059	0.1064	0.107	0.1077	0.1083	0.1088	0.1093	0.1099	0.1106	0.1111	0.1117	0.1124	0.113	0.1135	0.1141	0.1146	0.1152	0.1159	0.1165	0.1172	0.1177	0.1182	0.1188	0.1196	0.1201	0.1208	0.1214
ROP5A + BL6 b2-b1	0.085	0.0867	0.0886	0.0906	0.0926	0.0945	0.0965	0.0986	0.1003	0.1022	0.104	0.1059	0.1077	0.1096	0.1113	0.1133	0.1148	0.1167	0.1184	0.1199	0.1218	0.1235	0.1252	0.1268	0.1284	0.13	0.1316	0.1332	0.1348	0.1365	0.138	0.1395	0.141	0.1425	0.144	0.1454	0.1468	0.1483	0.1498	0.1511	0.1525	0.1539	0.1554	0.1566	0.1579	0.1593	0.1606	0.1619	0.163
ROP5B + BL6 b2-b1	0.09	0.092	0.0938	0.0959	0.0976	0.0995	0.1014	0.1034	0.1053	0.1072	0.109	0.1108	0.1127	0.1145	0.1164	0.1182	0.12	0.1218	0.1236	0.1252	0.127	0.1287	0.1303	0.1321	0.1337	0.1355	0.137	0.1387	0.1402	0.1419	0.1435	0.1451	0.1466	0.1482	0.1498	0.1512	0.1527	0.1542	0.1557	0.1572	0.1586	0.1601	0.1615	0.1629	0.1643	0.1656	0.1671	0.1683	0.1696
															Fig. 4C Exp. 1					Fig. 4C Exp. 2					Fig. 4C Exp. 3
															vacuoles	T17+b2-b1CIM	T17+b2-b1Chimera	T17+b2-b1BL/6		vacuoles	T17+b2-b1CIM	T17+b2-b1Chimera	T17+b2-b1BL/6		vacuoles	T17+b2-b1CIM	T17+b2-b1Chimera	T17+b2-b1BL/6
															1	5421.6	6364.11	2331		1	36304	9176	11208.5		1	42060	23136	28152
															2	14633.1	10102.1	10709		2	18312	6104	10351.5		2	15168	33104	21760
		Fig. 4B													3	20330.2	18040.8	6565.32		3	24136	16704	0		3	22280	18472	0
															4	9103.34	9505.85	1854.72		4	16925	5424	15384		4	8688	28096	0
															5	19239.4	9653.8	4466.27		5	49280	18072	30792		5	24080	19932	17952
															6	8877.06	5025.31	4540.24		6	41856	19088	10112		6	30304	11360	37520
															7	9376.69	7458.87	756.281		7	37924	0	18928		7	19480	12360	16296
															8	12113.5	13366.1	2154.54		8	57620	9144	24224		8	10840	17744	10728
															9	10623.4	6133.52	2954.4		9	44056	10771.5	17120		9	50100	19440	37136
															10	13511.9	13688.3	2519.79		10	44074	16848	8592		10	27896	17784	0
															11	13861.2	6186.2	2613.26		11	20072	20096	6560		11	40698.5	0	26344
															12	14305	5076.57	3760.46		12	26776	0	0		12	30736	21040	23096
															13	20306.3	4965.6	9630.43		13	28064	0	5576		13	23088	4648	9848
															14	4947.11	2420.29	4422.48		14	43634	22808	6624		14	26264	20432	3920
															15	2333.9	10282.6	10765.9		15	37032	10829	0		15	21960	17499.5	27608
															16	6546.83	5587.82	7286.58		16	37296	0	23144		16	31936	24680	13512
															17	1419.4	10911.4	7740.18		17	32792	32584	11656		17	25720	24272	25152
															18	12187.5	9135.97	5480.96		18	43712	37684	22680		18	16448	14672	55816
															19	8584.12	5594.4	7361.01		19	20368	0	20256		19	30121	27588	22064
															20	5407.66	13300.6	11463.9		20	37584	8608	18984		20	17016	12696	0
															21	3288.82	11350.6	6701.68		21	39624	34280	15935		21	15480	15664	0
															22	4477.06	3782	1951.1		22	53656	0	7600		22	16296	12320	22840
															23	23240.6	6371.43	3587.81		23	41224	15952	6712		23	11270.5	9520	18928
															24	6519.09	11993.3	6278.67		24	31600	17992	29552		24	35936	18073.5	2280
															25	14476.6	11149	3698.77		25	41224	0	0		25	17456	10560	10312
															26	24557.5	11282	7656.66		26	34735	0	13618.5		26	18368	29744	27027
															27	26495.2	8581.15	9128.98		27	36254	27344	16912		27	33807.5	6848	16400
															28	17968.9	5027.64	12557.3		28	22723	29560	22416		28	35848	9328	18930
															29	10601.2	5757.97	12899.5		29	40768	39360	8648		29	50581	6344	8816
															30	9023.28	6491.35	5089.88		30	42048	0	0		30	22182	13496	14704
																				31	25952	0	6576		31	53672	12944.5	9592
																				32	39072	41808	0		32	28400	10304	21320
																				33	29224	20968	15112		33	36680	15592	14064
																				34	31120	7552	0		34	36328	13570	15720
																				35	38464	33368	24088.5		35	13376	38010	5656
Fig. 4D
Exp. 1 MOI 1
CIM wt -IFN	CIM wt + IFN	BL/6 wt -IFN	BL/6 wt +IFN	T17 - IFN	T17 + IFN	T17+b2-b1CIM - IFN	T17+b2-b1CIM + IFN	T17+b2-b1Chimera -IFN	T17+b2-b1Chimera +IFN	T17+b2-b1BL/6 -IFN	T17+b2-b1BL/6 +IFN
6.6	1.7	5.7	8.9	6.8	7.5	12.1	6	9.2	8	9	9.1
6.6	2	6.6	12.6	6.9	7.6	11.8	5.3	9.8	7.8	9.6	9.2
Exp. 1 MOI 3
CIM wt -IFN	CIM wt + IFN	BL/6 wt -IFN	BL/6 wt +IFN	T17 - IFN	T17 + IFN	T17+b2-b1CIM - IFN	T17+b2-b1CIM + IFN	T17+b2-b1Chimera -IFN	T17+b2-b1Chimera +IFN	T17+b2-b1BL/6 -IFN	T17+b2-b1BL/6 +IFN
22.8	18.9	22.5	30.5	24.2	31.4	32.2	21.6	29.2	30.8	24.1	31.3
23.7	16.3	21.9	29.9	25.1	30.3	33.6	25.3	29.7	35	23.3	30.4
Exp. 2 MOI 1
CIM wt -IFN	CIM wt + IFN	BL/6 wt -IFN	BL/6 wt +IFN	T17 - IFN	T17 + IFN	T17+b2-b1CIM - IFN	T17+b2-b1CIM + IFN	T17+b2-b1Chimera -IFN	T17+b2-b1Chimera +IFN	T17+b2-b1BL/6 -IFN	T17+b2-b1BL/6 +IFN
8.2	2.4	12.2	10.4	10.6	10.1	11.4	4.2	10.4	7.1	7.7	7.2
8.5	2.2	11.5	11.1	11.9	10.2	12.9	4.6	9.4	6.8	8.4	8
Exp. 2 MOI 3
CIM wt -IFN	CIM wt + IFN	BL/6 wt -IFN	BL/6 wt +IFN	T17 - IFN	T17 + IFN	T17+b2-b1CIM - IFN	T17+b2-b1CIM + IFN	T17+b2-b1Chimera -IFN	T17+b2-b1Chimera +IFN	T17+b2-b1BL/6 -IFN	T17+b2-b1BL/6 +IFN
19	8.1	33.5	34.1	32.3	28.2	31.9	19.1	26.7	23.8	24.5	23.9
22.5	9	38.9	36.4	34.2	28.7	32.1	19.1	27.6	24.1	22.3	23
Exp. 3 MOI 1
CIM wt -IFN	CIM wt + IFN	BL/6 wt -IFN	BL/6 wt +IFN	T17 - IFN	T17 + IFN	T17+b2-b1CIM - IFN	T17+b2-b1CIM + IFN	T17+b2-b1Chimera -IFN	T17+b2-b1Chimera +IFN	T17+b2-b1BL/6 -IFN	T17+b2-b1BL/6 +IFN
4.8	1.9	15.3	9.8	7.3	8.6	8.3	5.9	8.2	6.2	11.5	14.6
5	2	17.8	10.1	6.3	8.6	9.2	5.4	8.8	6.2	12.2	14.1
Exp. 3 MOI 3
CIM wt -IFN	CIM wt + IFN	BL/6 wt -IFN	BL/6 wt +IFN	T17 - IFN	T17 + IFN	T17+b2-b1CIM - IFN	T17+b2-b1CIM + IFN	T17+b2-b1Chimera -IFN	T17+b2-b1Chimera +IFN	T17+b2-b1BL/6 -IFN	T17+b2-b1BL/6 +IFN
13.4	5.9	15.6	23	15.7	18.2	24.3	12.7	18.8	16	19.2	18.2
14.4	7.1	20	23.2	15.9	19.2	24.5	13.1	20.6	15.3	18.5	17.9
[truncated: 1 more columns]

## Sheet: Blatt5
Fig. 6A Exp. 1					Fig. 6A Exp. 1					Fig. 6A Exp. 1
vacuoles	RHΔhxgprt	AS28	VAND		vacuoles	RHΔhxgprt	AS28	VAND		vacuoles	RHΔhxgprt	AS28	VAND
1	0	0	12172.9		1	0	0	37720		1	0	1084.75	0
2	0	0	39959.5		2	12052	4386	46804		2	0	3735.91	0
3	0	0	4471.21		3	0	15152	24166		3	0	922.692	17183.2
4	0	0	6409.77		4	3504	8640	24697		4	9805.81	1310.72	10697.2
5	0	2133.73	58838.7		5	0	12768	22360		5	2397.66	0	27388.1
6	2751.51	0	3118.7		6	29348	2248	18693		6	824.831	0	39161.8
7	4971.48	0	19430.8		7	3624	2373	17288		7	0	1491.88	13586.7
8	0	0	19143.4		8	0	5008	49777		8	0	0	27436.9
9	6091.06	0	9111.8		9	40812	35912	38528		9	0	0	15571
10	0	0	8623.16		10	0	0	15132		10	0	1811.57	9724.09
11	0	0	9313.01		11	0	2562	15232		11	0	1944.77	30860.7
12	0	0	12992.2		12	4664	6755	23643		12	4272.75	0	7222.72
13	0	0	18511		13	0	0	48132		13	0	0	15571
14	5556.59	0	4348.65		14	42864	0	16250.5		14	0	0	28984.7
15	0	2874.39	14056.6		15	0	4200	56066.5		15	0	0	11475.1
16	0	0	40752.4		16	45220	11908	14261		16	0	0	37749.8
17	0	0	0		17	3568.5	6648	40032		17	0	0	6721.29
18	0	3449.26	9613.22		18	0	6864	52623.5		18	0	0	30983.1
19	0	0	8655.09		19	0	14006.5	30171.5		19	0	0	22298.2
20	0	0	36951.8		20	1712	8504	39243.5		20	0	0	0
21	0	0	10188.1		21	0	0	37968		21	0	0	13709.7
22	4477.03	0	2491.14		22	3061.75	1928	56032		22	0	0	14416.7
23	0	0	0		23	8004	4051.5	51297		23	0	0	20994.9
24	0	31618.2	29765.9		24	7241	0	51832		24	0	0	22285.9
25	0	0	11114.3		25	0	0	4825.5		25	0	0	28802.6
26	0	0	0		26	1456	2936	55466		26	0	0	24683.6
27	0	4599.02	1325.41		27	5289	0	47698		27	0	0	4795.32
28	0	0	50716.9		28	7149	0	23104		28	0	1784.92	18996.8
29	0	0	24272.6		29	8080	0	34044		29	0	0	16199.6
30	4032.49	0	30660.1		30	0	9160	48288		30	0	0	12869.5
Fig. 6B Exp. 1					Fig. 6B Exp. 1					Fig. 6B Exp. 1
vacuoles	RHΔhxgprt	AS28	VAND		vacuoles	RHΔhxgprt	AS28	VAND		vacuoles	RHΔhxgprt	AS28	VAND
1	12111.6	20261.1	7293		1	23948.2	7691.73	1267.98		1	31048	14395	8944
2	5173.9	7691.73	4588.94		2	19239.6	10662.1	1040.03		2	30484	0	0
3	50876.6	10662.1	3414.18		3	26803.2	15242.7	940.298		3	38733	5128	3240
4	24171	15242.7	5353.59		4	37442.8	4464.69	1219.3		4	34713.5	11007	0
5	33395.1	21605.6	11383.9		5	13980.4	8262.71	4829.72		5	27023	20344.5	24264
6	25843.3	17071.9	5616.22		6	10493.9	4488.93	2222.53		6	29504	13801	16960
7	39013.3	1469.55	1818.2		7	25413.7	1283.21	1403.32		7	13978	5904	0
8	41156	12131.7	424.25		8	12511	15669.4	1139.76		8	15952	14940	0
9	26697	15242.7	4319.14		9	24336.7	9570.09	7736.1		9	33112	22358	6456
10	43284.2	18103.7	15068.6		10	36532.2	9633.9	1059.09		10	19264	0	7520.5
11	33961.9	14836.3	5479.48		11	28808	15509	2552.03		11	21120	14128	29096
12	12167.3	15227.1	4108.84		12	29286.7	15222.8	2539.26		12	42444	33188	16656
13	16752.3	0	4314.28		13	14469.3	1267.98	2909.3		13	13546	27328	7120
14	31955.2	0	1630.69		14	45431.3	10361.2	3364.11		14	26886	5040	0
15	36248	1475.23	3582.39		15	28851.5	15242.7	4319.14		15	27584	22560	0
16	20905.5	0	6368.7		16	29569.5	18103.7	15068.6		16	30096	25720	0
17	36552.8	0	1001.53		17	24032	14836.3	5479.48		17	50564	0	10854
18	27001.8	0	2067.26		18	6603.65	15227.1	4108.84		18	24896	12352	32660
19	30837.5	1687.58	5290.13		19	10269.9	1224.97	4314.28		19	35400	5856	5630
20	44757.5	0	3364.11		20	17950.6	9630.94	1416.37		20	37680	3128	20610
21	53013	0	629.17		21	4047.05	1186.69	1110.12		21	35923.5	9291.5	0
22	15571.2	0	3389.79		22	34835	625.247	1224.97		22	37472	14016	9088
23	33301.4	0	5957.82		23	17406.6	21605.6	548.688		23	18562	19000	0
24	44427.3	0	1181.29		24	15927.1	17071.9	1186.69		24	19166	0	23216
25	33174.4	0	564.965		25	25239.6	1469.55	625.247		25	28944	0	0
26	19000.4	34198.5	3800.68		26	17678.6	12131.7	2208.28		26	20544	12048	0
27	26417.6	26375.3	2927.55		27	25022	7433.28	5559.94		27	37490	14856	0
28	31040.7	30175.2	1617.86		28	24864.3	6724.57	1283.21		28	20264	31788	23864
29	37391.1	28185.8	1194.13		29	27752.7	11013.2	15669.4		29	17352	25638	9624
30	31345.5	14505.2	3311.56		30	25598.6	4194.39	625.247		30	39631.5	19232	10720
										31	37746	2784	4656
										32	32192	0	21102
										33	33656	15072	0
										34	30626	22576	17530
										35	29128	19624	14415
	Figure 6C
														Figure 6D

## Sheet: Blatt6
T17 + RH-YFP		T17 / IFN-γ 0 u/ml				T17 / IFN-γ 10 u/ml				T17 / IFN-γ 100 u/ml
		1	2	3	4	5	6	7	8	9	10	11	12
MOI 0	A	191	292	246	389	242	231	248	247	184	218	585	203
MOI 0,3	B	1951	1775	2244	1742	1821	1408	1501	1986	1015	881	1016	1308
MOI 1	C	4142	5371	5286	5929	3219	2895	2609	2778	1893	1585	2102	2183			Supplementary Figure 4
MOI 3	D	4913	5044	5841	5929	2812	2991	1904	5145	2918	2433	2191	1836
	background average		273
background substracted			1	2	3	4	5	6	7	8	9	10	11	12
		B	1678	1502	1971	1469	1548	1135	1228	1713	742	608	743	1035
		C	3869	5098	5013	5656	2946	2622	2336	2505	1620	1312	1829	1910
		D	4640	4771	5568	5656	2539	2718	1631	4872	2645	2160	1918	1563
			T17 / IFN-γ 10 u/ml				T17 / IFN-γ 100 u/ml
		0 IFN-γ average	5	6	7	8	9	10	11	12
	MOI 0,3	1655	6.46526	31.4199	25.8006	-3.50453	55.1662	63.2628	55.1057	37.4622
	MOI 1	4909	39.9878	46.5879	52.4139	48.9713	66.9994	73.2736	62.7419	61.0919
	MOI 3	5158.75	50.7827	47.3128	68.3838	5.55852	48.7279	58.1294	62.8205	69.702
		MOI 0,3	MOI 1	MOI 3			standart		MOI 0,3	MOI 1	MOI 3
	IFN-γ 10 u/ml	15.0453	46.9902	43.0094			deviation	IFN-γ 10 u/ml	16.3454	5.24523	26.6169
	IFN-γ 100 u/ml	52.7492	66.0267	59.8449				IFN-γ 100 u/ml	10.8877	5.43464	8.80429
CIM + RH-YFP		CIM / IFN-γ 0 u/ml				CIM / IFN-γ 10 u/ml				CIM / IFN-γ 100 u/ml
		1	2	3	4	5	6	7	8	9	10	11	12
MOI 0	A	125	152	177	168	103	119	130	114	124	110	71	80
MOI 0,3	B	2194	2568	2331	2600	146	165	141	124	119	114	98	118
MOI 1	C	4731	6328	5653	6940	315	239	318	337	137	120	306	175
MOI 3	D	7241	4986	7692	8605	405	505	426	539	237	262	567	238
		background average		122.75
			1	2	3	4	5	6	7	8	9	10	11	12
background substracted		B	2071.25	2445.25	2208.25	2477.25	23.25	42.25	18.25	1.25	0	0	0	0
		C	4608.25	6205.25	5530.25	6817.25	192.25	116.25	195.25	214.25	14.25	0	183.25	52.25
		D	7118.25	4863.25	7569.25	8482.25	282.25	382.25	303.25	416.25	114.25	139.25	444.25	115.25
					CIM / IFN-γ 10 u/ml				CIM / IFN-γ 100 u/ml
				0 IFN-γ average	5	6	7	8	9	10	11	12
			MOI 0,3	2300.5	98.9894	98.1634	99.2067	99.9457	100	100	100	100
			MOI 1	5790.25	96.6798	97.9923	96.628	96.2998	99.7539	100	96.8352	99.0976
			MOI 3	7008.25	95.9726	94.5457	95.673	94.0606	98.3698	98.0131	93.661	98.3555
				MOI 0,3	MOI 1	MOI 3			standart		MOI 0,3	MOI 1	MOI 3
			IFN-γ 10 u/ml	99.0763	96.9	95.063			deviation	IFN-γ 10 u/ml	0.733409	0.747415	0.907721
			IFN-γ 100 u/ml	100	98.9217	97.0998				IFN-γ 100 u/ml	0	1.44219	2.29846
i3 + RH-YFP
		i3 / IFN-γ 0 u/ml				i3 / IFN-γ 10 u/ml				i3 / IFN-γ 100 u/ml
		1	2	3	4	5	6	7	8	9	10	11	12
MOI 0	A	126	94	58	96	66	55	58	71	67	69	78	86
MOI 0,3	B	2422	2301	2376	3778	1464	1793	1246	2049	1146	1139	1550	1769
MOI 1	C	7517	6127	3961	6727	3841	3375	2444	4081	1505	2142	2101	2718
MOI 3	D	7409	6403	5605	7332	3053	4270	4009	3255	2641	3778	3404	3007
	background average		77
background substracted		1	2	3	4	5	6	7	8	9	10	11	12
	B	2345	2224	2299	3701	1387	1716	1169	1972	1069	1062	1473	1692
	C	7440	6050	3884	6650	3764	3298	2367	4004	1428	2065	2024	2641
	D	7332	6326	5528	7255	2976	4193	3932	3178	2564	3701	3327	2930
				i3 / IFN-γ 10 u/ml				i3 / IFN-γ 100 u/ml
			0 IFN-γ average	5	6	7	8	9	10	11	12
		MOI 0,3	2642.25	47.5069	35.0554	55.7574	25.3666	59.5421	59.807	44.2521	35.9637
		MOI 1	6006	37.3293	45.0882	60.5894	33.3333	76.2238	65.6177	66.3004	56.0273
		MOI 3	6610.25	54.979	36.5682	40.5166	51.9231	61.2118	44.0112	49.6691	55.6749
			0.3	1	3		standart		0.3	1	3
		IFN-γ 10 u/ml	40.9216	44.0851	45.9967		deviation	IFN-γ 10 u/ml	13.4144	12.0366	8.84557
		IFN-γ 100 u/ml	49.8912	66.0423	52.6417			IFN-γ 100 u/ml	11.7932	8.25044	7.43793
BL/6 + RH-YFP
		BL/6 / IFN-γ 0 u/ml				BL/6 / IFN-γ 10 u/ml				BL/6 / IFN-γ 100 u/ml
		1	2	3	4	5	6	7	8	9	10	11	12
MOI 0	A	314	256	346	463	376	460	421	298	524	370	457	198
MOI 0,3	B	5084	4781	3772	5897	4939	3925	4270	2881	2959	2859	3133	2830
MOI 1	C	7999	9242	10727	10687	7400	10028	6854	10111	7623	6277	4953	6709
MOI 3	D	14688	12653	12197	15798	8156	10400	11039	9443	7084	6359	7638	9707
	background average		373.583
		1	2	3	4	5	6	7	8	9	10	11	12
background substracted	B	4710.42	4407.42	3398.42	5523.42	4565.42	3551.42	3896.42	2507.42	2585.42	2485.42	2759.42	2456.42
	C	7625.42	8868.42	10353.4	10313.4	7026.42	9654.42	6480.42	9737.42	7249.42	5903.42	4579.42	6335.42
	D	14314.4	12279.4	11823.4	15424.4	7782.42	10026.4	10665.4	9069.42	6710.42	5985.42	7264.42	9333.42
			BL/6 / IFN-γ 10 u/ml				BL/6 / IFN-γ 100 u/ml
		0 IFN-γ average	5	6	7	8	9	10	11	12
	MOI 0,3	4509.92	0	21.2532	13.6034	44.4022	42.6726	44.89	38.8145	45.533
	MOI 1	9290.17	24.3672	0	30.2443	0	21.9668	36.4552	50.7068	31.8051
	MOI 3	13460.4	42.1829	25.5118	20.7646	32.6216	50.147	55.5332	46.0313	30.6603
		MOI 0,3	MOI 1	MOI 3			standart		MOI 0,3	MOI 1	MOI 3
	IFN-γ 10 u/ml	19.8147	13.6529	30.2702			deviation	IFN-γ 10 u/ml	18.5994	15.9465	9.31739
	IFN-γ 100 u/ml	42.9775	35.2335	45.5929				IFN-γ 100 u/ml	3.0338	11.9538	10.6884

## Sheet: Blatt7
	Supplementary Figure 5

## Sheet: Blatt8
	Supplementary Figure 6

## Sheet: Blatt9
		Supplementary Figure 7

## Sheet: Blatt10
	Supplementary Figure 9

[truncated: 2 more sheets: Blatt11, Blatt12]
